# Supplementary material for: An innovative approach using CRISPR-ribonucleoprotein packaged in virus-like particles to generate genetically engineered mouse models
Source: Nat Commun. 2025 Apr 11;16:3451. doi: 10.1038/s41467-025-58364-7 (PMC11992299; doi:10.1038/s41467-025-58364-7)
Supplement: Supplementary file 4 — Source Data [file 41467_2025_58364_MOESM4_ESM.xlsx]

## Sheet: Fig 1
Fig. 1b
	Indel (%)
			Control (n=4)				10 µl (n=4)				25 µl (n=4)
		n	1	2	3	4	1	2	3	4	1	2	3	4
	Target	Igf2	0	0	0	0	28.1	26.39	27.98	29.13	28.12	27.01	28.04	27.74
		Clcn7	0	0	0	0	3.02	3.98	3.35	3.04	2.02	2.95	4.46	1.82
		Fgfr3	0	0	0	0	99.83	99.67	99.63	99.84	99.64	99.76	99.64	99.63
		Pdgfra	0	0	0	0	19.24	19.69	20.31	20.47	18.18	18.84	19.45	18.89
		Lep	0	0	0	0	7.04	6.47	4.86	5.89	6.95	6.49	6.05	6.07
		Gata3	0	0	0	0	99.6	99.6	99.62	99.51	99.59	99.59	99.59	99.57
		Gjb2	0	0	0	0	63.15	63.3	64.62	64.42	66.31	65.97	64.36	65.26
		Plin1	0	0	0	0	83.46	85.46	90.95	84.74	85.88	82.06	85.99	84.87
		Dnmt1	0	0	0	0	23.18	19.57	22.24	21.99	21.42	20.95	21.77	23.07
		Tyr-Ex4	0	0	0	0	93.2	93.25	93.82	93.81	92.69	92.73	92.56	92.89
		Nanog	0	0	0	0	53.38	53.17	52.9	54.09	57.79	57.94	57.26	55.7
Fig 1c
	Indel (%)
			Control (n=4)				10 µl (n=4)				25 µl (n=4)
		n	1	2	3	4	1	2	3	4	1	2	3	4
	Target	Tyr-Ex4	0	0	0	0	50.47	49.58	49.18	50.26	48.34	48.93	47.14	47.35
		Gata3	0	0	0	0	96.52	96.55	96.69	96.3	96.92	96.77	97.08	97.01
		Nanog	0	0	0	0	3.7	4.03	4.32	4.16	4.29	4.31	3.78	3.97
		Lep	0	0	0	0	22.4	22	23.05	23.11	24.85	24.64	24.22	24.52
		Dnmt1	0	0	0	0	97.79	97.92	98.13	98.14	97.92	97.99	98.32	98.43
		Pdgfra	0	0	0	0	20.06	19.84	18.67	18.69	22.39	22.33	23.17	23.03
		Kcnq4	0	0	0	0	66.27	66.48	73.49	72.75	73.08	72.9	72.33	72.15
		Plin1	0	0	0	0	95.54	96.8	95.55	95.94	96.52	96.32	96.64	95.79
		Igf2	0	0	0	0	40	40.82	39.76	39.81	43.58	43.92	39.19	39.52
Fig 1e								Fig 1f
	Tyr-Ex4-ABE8e	A-to-G conversion of morula & blastocyst (%)							Plin1-ABE8e	A-to-G conversion of morula & blastocyst (%)
	Time of treatment (h)	0h	1h	5h	10h	20h			Time of treatment (h)	0h	1h	5h	10h	20h
		0.06	0.06	0.06	0.54	0.09				0.1	0.06	0.06	0.21	76.47
		0.08	0.07	0.17	0.14	0.3				0.13	0	1.17	0.19	6.45
		0.03	0.07	8.16	2.19	7.35				0.19	0.12	7.97	7.91	0.24
		0.03	0.05	0.07	0.06	0.06				0.04	0.18	7.29	0.14	0.12
		0	0.02	0.05	0.04	0.09					0.2	1.82	0.21	56.54
		0.07	0.07	0.1	8.41	1.81					0.13	55.22	0.14	36
		0.06	0.09	0.02	0.06	0.1					0.12	0.08	0.13	15.74
		0.03	0	0.08	0.15	27.92					0.06	7.52	4.06	0.19
			0.14	11.3	0.44	2.06					0.1	3.45	5.09	9.64
			0.08	0.39	2.23	0.08					0.05	0.11	10.43	0.17
			0.06	0.04	0.06	1.21					0.12	0.15	0.18	0.19
			0.05	0.08	1.66	0.15					0.13	0	4.48	11.52
			0.1	0.09	0.12	7.86					0.09	0.1	0.15	1.57
			0.05	0.07	0.05	0.05					0.09	0	34.69	28.85
			0.14	0.1	0.05	0.08					0.07	0.08	1.78	20.55
			0.05	0	0.11	0.02					0.08	2.84	0.19	5.14
			2.34	0.11	0.09	3.9					0.04	0.09	12.4	8.81
			0.07	0.06	0.09	7.47					0.09	13.24	2.13	30.82
			0.05	0.07	5.2	5.78					0.17	0.05	0.13	50
			0.06	0.02	0.05	14.36					0	0.18	1.92	44.43
			0	0.09	0.05	0.06					20.51	4.35	0.14	14.51
			0.04	0.05	0.17	9.63					0.03	16.01	8.3	51.5
			0.08	0.07	0.06	0.05					20.3	5.92	0.17	29.96
			0.06	0.04	0.09	0.06					0.06	0.11	0.16	0.15
			0.17	0.1	0.2	49.37					0.15	0.14	0.12	29.16
			0.1	0.04	0.08	12.21					0.13	4.87	3.28	0.18
			0.09	11.33	0.1	11.04					0.05	23.28	2.83	54.6
			0.07	0.06	8.94	14.8					0	0.12	5.89	12.78
			0.03	0	0.05	19.1					0.17	0.23	0.19	7.1
			0.07	0.1	0.05	5.28					0.22	0.17	0.21	0.92
			0.46	4.31	0.06	0.14					0.04	0	16.84	0.17
			0.11	0.06	1.71	0.06					0.13	0.9	0.73	18.83
			0.03	0.12	0.12	1.7					0.05	0.07	0.12	3.2
			0.1	0.08	0.11	5.01					0.13	13.45	0.15	43.78
			0.05	0.09	0.09	32.41					0.16	0.59		34.91
			0.05	0.07	0.05	0.12					0.05	0.05		0.19
			0.07	0.08	12.51	0.17					0.09	0.12		6.34
			0.04	0.08		3.22						0.84		17.43
			0.03	0.08		0.13						0.09		1.71
			0.06	0.1		8.86						0.08		5.78
			0.08	0.1		10.04								11.57
			7.87	0.07										25.02
			0.04	0										56.78
			0.05	12.07										0.17
			0.13	23.75										5.03
			0.16	0.09										0.11
			0.09	0.07										11.77
			0.1	0.07
			0	5.16
			0.07
			0.05
			0.07
			0.11
			0.23
			0.05
			0.04
Fig 1g						Fig 1h						Fig 1i								Fig 1j
	Plin1-ABE8e	A-to-G conversion of morula & blastocyst (%)					Dnmt1-ABE8e	A-to-G conversion of morula & blastocyst (%)					Gata3-ABE8e	A-to-G conversion of morula & blastocyst (%)								Morula & Blastocyst/2-cell embryos (%)
	Treatment rate	Control	10%	20%			Treatment rate	Control	10%	20%			Treatment rate	Control	10%		20%				Treatment rate	0	0.1	0.2
		0.33	0.3	22.23				0.12	0.1	1.08				0.1	6.42	19.48	7.77	28.17				76	86	80
		0.35	0.28	6.39				0.17	1.95	5.12				0.08	15.3	48.28	1.62	27.97
		0.3	7.59	0.38				0.1	0.11	16.74				0.1	24.54	53.28	0.16	24.86
		0	0.37	13.17				0.22	0.19	1.74				0.16	2.58	87.48	1.78	31.4
		0.25	48.19	78.84				0	0.18	22.95				0.11	22.24	44.56	1.23	17.45
		0.29	1.14	38.64					0.17	0.12				0.1	0.07	3.13	43.36	3.04
		0.26	0.24	24.18					0.18	21.6				0.1	0.1	0.07	12.33	0.14
		0.29	10.25	29.65					1.93	9.47				0.12	2.75	0.04	47.62	5.17
		0.24	0.28	21.25					4.78	0.09				0.1	0.1	0.1	18.92	38.84
			7.92	19.97					0.31	12.7				0.17	0.11	0.13	11.69	99.41
			7.43	76.07					4.93	22.25				0.14	14.96	0.09	0.88	78.7
			37.5	23.27					0	20.95				0.11	14.82	51.14	38.29	70.07
			13.3	41.05					0.59	34.85					0.12	57.9	10.82	19.9
			0.36	58.49					5.38	0.09					0.16	53.31	40.3	24.5
			9.9	37.23					3.34	38.52					0.11	56.43	2.14	9.57
			0.39	12.9					0.14	47.16					39.14	16.13	7.79	42.29
			68.71	58.43					0.09	16.42					35.2	36.96	6.65	76.88
				8.17					1.29	0.16					60.76	46.79	87.31	12.55
				38.61					0.13	49.64					12.18	4.6	0.12	0.17
				58.14					36.66	0.12					6.25	59.38	53.3	71.77
									36.57	4.18					5.35	40.47	12.79	26.92
									0.14	0.17					9.67	3.76	32.17	23.17
									0.07	0.12					61.24	15.22	61.95	18.26
									13.94	3.37					0.07	48.95	0.49	6.53
									14.59						43.44	41.45	67.47	55.43
									0.22						0.09	0.15	48.34	75.48
									0.3						36.66	83.74	14.6	55.36
									8.64						6.3		44.82	18.99
									0.22						0.08		21.4	65.94
									0.2						0.51		20.13	37.78
															25.98		46.98	4.81
															0.13		15.5	49.85
															70.43		41.75	0.11
															22.24		8.99

## Sheet: Fig 2
Fig 2b							Fig 2d
	Plin1-Cas9	Indel (%)							Indel (%)
	Treatment rate	0.1		0.2				Pups from Plin1 F1 #53M	#1	#2	#3	#4	#5	#6	#7	#8	#9	#10	#11	#12	#13
		29.15	0	0	0				53.5466	53.52	55.5	0.03	0.09	0.18	71.33	56.8	56.3	61.3	0	64.5	54.9
		0	0.02	0	0
		0	0	0	0
		0.02	0	0	0
		2.78	0	0	0
		2.84	0	0	27.03
		0	36.03	0	0
		0	0.07	0	0
		0	0	0	0
		1.47	0	0	0.03
		13.35	0	0.02	0
		0	0	0	24.23
		0	1.57	0	0
		0	0	0	0
		0	0.02	0	0
		10.85	0	0	0
		0.04	0	0	4.9
		0.02	0	0	49.31
		0	20.31	0.01	0
		0	0	0	0
		6.83	0	0	0
		0	0	0	0
		0	0	6.26	0
		0	0	0	0
		0	0	0	0
		0	0	0	0
		0.05	0	0	0
		0	0	0	26.13
		0	0	0	0
		0	0	0
		0	1.82	42.19
		12.17	0	0.04
		0	0	0.01
		0		0
		0		0
Fig 2f										Fig 2g
Fig 2h

## Sheet: Fig 3
Fig 3b										Fig 3c										Fig 3e
	Gata3-ABE8e	Morula & Blastocyst/2-cell embryos (%)									Plin1-ABE8e	Morula & Blastocyst/2-cell embryos (%)									Tyr-Ex4-ABE8e	A-to-G conversion of morula & blastocyst (%)
	Sperm	-	-	-	+	+	++	++			Sperm	-	-	-	+	+	++	++			Treatment rate	Control	10%	20%
	Fertilization	-	-	-	+	+	++	++			Fertilization	-	-	-	+	+	++	++				0.13	10.78	28.56
	Culture	-	+	++	-	+	-	++			Culture	-	+	++	-	+	-	++				0.09	7.47	26.02
		0.07	31.66	72.29	0.06	4.29	0.07	18.74				0	2.89	0	0.03	1.07	0.12	14.67				0.09	19.93	0.1
		0.05		8.59	11.69	34.99	5.08	7.9				0.15	34.17	49.94	0.09	21.24	9.02	28.9					17.6	12.63
		0.07		76.67	0.11	50.48	10.42	0.07				0.07	15.74	52.62	0	48.9	0.15	63.9					0.32	0.17
		0.06	8.35	37.82	0.06	15.88	0.07	6.56				0.04	67.38	0.08	0.03	41.43	0.14	33.39					20.28	4.81
		0.14	26.84	2.28	0.29	16.78	19.27	0.03				0.18	0.09	4.35	0.03	1.17	3.35	10.53					6.62	0.85
		0.03	7.23	38.65	0.11	0.06						0.03	35.44	72.43	0.07	10.96	0.08							17.85
		0.08	27.68	10.13		8.39						0.08	64.14	0.78	0.08	32.77	20.66
		0.07	7.4	27.47		17.5						0.1	14.47	0.86	0.06	27.71	0.46
		0.09	2.57	14.85		2.74						0	8.32	80.24	2.93	5.86	0.04
		0.06	10.24	67.63								0.03	27.73	32.3	0	0.08
		0.22	19.8	0.08								0	5.04	19.53	3.28	0.8
		0.1	0.09	0.13								0.1	64.46	81.89	0	0.06
		0.08	39.39									0.06	30	0.17	0.34	6.13
		0.05	0.09									0	48.58	11.7	9.42
		0.06										0.06	9.82	54.14	0.22
		0.09	16.01									0.02	30.89	3.05	0.4
		0.07	0.06									0.05	7.77	31.65	7.04
		0.09	39.98									0.04	57.08	2.73	0.08
		0.05										0.02	21.89	0.06	0.18
		0.09										0.03	23.49	51.82	0.08
												0.13	4.85	20.77	0.15
												0.07	11.37	0.06	0.14
												0.18	27.69		0.22
												0.02	77.65		0.66
													35.18
													7.29
Fig 3d
	Morula & Blastocyst/2-cell embryos (%)
	Sperm	-	-	-	+	+	++	++
	Fertilization	-	-	-	+	+	++	++
	Culture	-	+	++	-	+	-	++
		52.7	57.29	53.16	38.96	28.21	27.78	20

## Sheet: Fig 4
Fig 4a											Fig 4b
	HEK3-CBE	C-to-T conversion (%)											Average of C-to-T conversion (%)
	Volume of VLPs (µl)	WT (n=4)				OPT (n=4)						P value		0.02		0.02
	0	0.12	0.22	0.25	0.23	0.12	0.22	0.25	0.23			Targets	control	10 µl (WT)	10 µl (OPT)	25 µl (WT)	25 µl (OPT)
	1	16.53	16.75	15.04	14.49	33.93	34.28	14.82	13.98			ADAMTS4	0	4.4	8.0975	5.865	8.0975
	5	47.96	47.15	44.89	44.64	41.19	41.95	53.05	54.21			CCR5	0	3.2	4.1	2.7475	4.1
	10	53.4	52.76	49.79	49.72	57.41	57.9	63.61	63.65			HEK3	0	47.7	54.7575	50.7275	54.7575
	25	56.39	56.46	56.13	54.55	63.5	63.48	62.73	63.19			EMX1	0	7.7	17.19	8.7725	17.19
	50	58.59	58.33	58.63	58.84	63.97	64.68	66.43	66.66			EIF3D	0	1.8	2.2375	1.805	2.2375
	100	62.86	62.17	59.09	58.64	66.46	66.18	67.01	67.43			RNF2	0	6.2	12.89	7.0825	12.89
												MYOCD	0	2.2	3.165	2.72	3.165
Fig 4c
	Dnmt1-CBE	C-to-T conversion (%)									Fig 4d	Average of C-to-T conversion (%)
	Volume of VLPs (µl)	WT (n=4)				OPT (n=4)						P value		NS		0.02
	0	0	0	0	0	0	0	0	0			Targets	control	10 µl (WT)	10 µl (OPT)	25 µl (WT)	25 µl (OPT)
	1	6.51	6.62	7.08	6.75	11.26	11.15	17.12	18.04			Cftr	0	3.4	5	3.9425	4.93
	5	22.22	8.75	26.93	15.22	43.92	45.23	42.15	42.78			Dip2a	0	2.2	2.5	2.99	4.88
	10	27.03	24.48	26.45	26.61	45.6	44.92	48.43	47.81			F9	0	4	4.9	4.6325	10.2225
	25	35.64	37.49	32.94	34.42	58.42	50.38	57.65	58.45			Hpd	0	0.9	9.5	2.1425	13.89
	50	38.73	37.93	34.15	36.03	55.53	56.71	57.56	59.87			Rpe65	0	3	4.8	4.2725	9.1775
	100	32.05	33.03	31.24	47.96	55.53	55.19	50.42	57.37			Dnmt1	0	35	49.7	38.96	52.7275
												Kcnq4	0	1.1	1.8	1.18	1.6175
												Tyr	0	0.9	1.2	0.89	1.1925
												Gjb2	0	1.6	0.8	1.56	2.27
Fig 4e						Fig 4f
	Dnmt1-CBE	A-to-G conversion of morula & blastocyst (%)					Hpd-CBE	A-to-G conversion of morula & blastocyst (%)
	Treatment rate	Control	10%	20%			Treatment rate	Control	10%	20%
		0.41	0.19	0.19				0.12	0.13	0.19
		0.35	0.21	0.12				0.14	0.52	0
		0.3	0.17	0.16				0.23	0.12	0.06
		0.5	0.23	0.22				0.09	0	0.06
		0.43	0.18	0.17				0.03	0.31	0.08
		0.51	0.14	0.2				0	0.06	0
		0.46	0.17	0.16				0.19	0	0.14
		0.33	0.16	0.19				0.06	0.17	0
		0.49	0.13	0.25				0.19	1.38	9.41
		0.5	0.14	0.09				0.14	0.49	0
		0.39	0.22	7.25				0.18	0.12	0.12
		0.43	0.18	0.2				0.06	0.05	5.07
		0.22	0.19	0.2				0.11	11.87	0.14
		0.26	0.14	0.27				0.11	0	1.3
		0.45	0.16	0.19					0.06	0.14
		0.22	0.14	0.19					6.17	0.06
		0.17	0.2	0.23					13.88	0.1
		0.16	0.19	0.23					0.59	0.14
		0.21	0.21	0.2					0.15	0.12
		0.18	0.13	0.2					0.09	0.1
		0.2	0.25	0.52					0.12	0.39
		0.22	0.23	0.4					0.09	0.07
		0.19	7.07	0.34					0.05	0.13
		0.24	0.15	0.15					0.11	0.16
		0.26	2.02	0.21					0.12	0.05
		0.15	0.18	0.17					0.11	0.76
		0.17	0.23	0.18					0.11	0.08
		0.5	0.15	0.19					0.14
		0.17	0.24	0.16					0.04
		0.18	0.21	0.16					0.12
		0.22	0.24	0.21					0.08
		0.2	0.18	0.14					0.19
		0.23	2.73						0.14
			0.22						0.11
			0.38						0.06
			0.2
			0.14
			0.35
			0.21
			0.22
			0.2
			0.15
			0.2
			5.32
			0.63
			0.21
			0.19
			0.23
			0.2
			0.24

## Sheet: Fig 5
Fig 5c
Fig 5d
Fig 5f

## Sheet: Fig 6
Fig 6b												Fig 6c
			Indel (%) (n=4)												Indel (%) (n=4)
			3 x 109 VLPs/µl				7.5 x 109 VLPs/µl								3 x 109 VLPs/µl				7.5 x 109 VLPs/µl
	Combi	Control	0	0	0	0	0	0	0	0			Triple	Control	0	0	0	0	0	0	0	0
		Fgfr3-Cas9	94.97	92.15	94.65	94.79	96.17	96.21	97.42	96.08				Fgfr3-Cas9	81.36	78.08	89.09	88.12	92.56	90.3	91.34
		Kcnq4-Cas9	56.12	61.5	51.88	52.98	65.71	65.52	64.14	64.45				Kcnq4-Cas9	16.07	17.02	30.81	30.78	33.52	34.11	34.62	36.04
	Double	Control	0	0	0	0	0	0	0	0				Gata3-Cas9	99.53	99.41	99	99.23	99.33	99.43	99.55	99.48
		Fgfr3-Cas9	93.38	93.17	92.18	91.79	94.78	94.88	94.85	95.48
		Kcnq4-Cas9	21.52	25.85	28.98	28.33	41.03	42.71	46.08	45.86
Fig 6d												Fig 6c
			A-to-G conversion (%) (n=4)												A-to-G conversion (%) (n=4)
			3 x 109 VLPs/µl				7.5 x 109 VLPs/µl								3 x 109 VLPs/µl				7.5 x 109 VLPs/µl
	Combi	Control	0	0	0	0	0.15	0.08	0.07	0.07			Triple	Control	0	0	0	0	0	0	0	0
		Gata3-ABE8e	82.47	83.25	79.84	81.61	84.22	84.9	82.91	81.92				Gata3-ABE8e	79.45	77.61	76.71	76.79	81.81	81.51	79.97	80.39
		Kcnq4-ABE8e	0.87	4.91	24.28	19.05	20.56	27.44	22.71	29.15				Kcnq4-ABE8e	2.18	2.03	16.82	15.04	11.15	15.85	19.79	12.46
	Double	Control	0	0	0	0	0.15	0.08	0.07	0.07				Tyr-Ex4-ABE8e	18.36	18.09	18	18.8	18.03	17.95	18.5	19.46
		Gata3-ABE8e	77.06	76.54	73.65	73.2	85.05	84.94	92.74	91.94
		Kcnq4-ABE8e	6.33	3.38	20.33	24.65	22.36	10.86	16.66	8.13
Fig 6f
			Desired edit (%) (n=4)
			3 x 109 VLPs/µl				7.5 x 109 VLPs/µl
	Combi	Fgfr3-Cas9	58.21	60.76	53.5	48.67	88.66	85.55	73.66	73.84
		Kcnq4-Cas9	16.1	15.3	16.17	16.13	24.35	24.5	14.25	15.47
		Dnmt1-CBE	13.42	15.22	15.13	15.47	10.43	10.32	21.53	21.78
		Gata3-ABE	35.73	33.57	32.33	32.57	42.3	40.39	32.23	34.16
Fig 6g				Fig 6h				Fig 6i					Fig 6j
	Indel (%)				Indel (%)				Indel (%)						Mutation ratio (%)
	Plin1-Cas9	Kcnq4-Cas9			Plin1-Cas9	Kcnq4-Cas9			Plin1-Cas9	Kcnq4-Cas9	Fgfr3-Cas9				0 edit	1 edits	2 edits	3 edits
	0	0			0	0.02			0	0.02	0			Combi	14	71	15	0
	0	0			0	8.14			0	51.67	0			Double	48	47	5	0
	0	4.19			0	0.02			0	0.09	0			Triple	28	50	14	8
	0	0.02			0	0			0	0	0
	8	0.02			0	10.74			14.77	0	0.03
	0	0			0.03	0.02			0	0.01	0
	14.75	0			43.06	0			0	0	0
	0	6.33			44.24	5.32			0	6.68	0
	0	0.03			5.4	0			0	0.07	12.11
	13.98	2.17			0.14	0			0	15.44	0
	0	0			19.77	0			7.49	0	0.03
	14.95	0			0	0			9.26	0	0
	0	0			0	0			0	0	2.68
	7.56	0.02			0	2.59			0.19	0.01	0.02
	0	0			0	0.03			0	0	0
	89.04	0			0	0			33.98	9.09	5.78
	0	28.49			0	37.11			43.13	99.98	20.38
	10.24	17.94			0	0			51.13	99.99	7.88
	0	0			0	2.5			0	0	5.22
	16.28	0.61			11.42	7.38			9.65	0	0
	0	0.36			0	0			0	0	0
	35.53	1.04			0	3.98			15.35	0	9.76
	0	0.22			0	0			0	15.82	5.72
	1.04	4.49			0	4.41			44.54	0	3.55
	13.54	1.98			0.01	0.37			0	14.46	0.24
	0	0.57			1.96	0.76			7.63	0	0.18
	0	3.35			0	0.79			0	0	1.71
	0	1.56			0	0.23			0	0	0
	0	0.37			0	0.28			18.86	0	4.96
	0	0.69			0	11.19			0	0	3.94
	2.3	0.22			0	0.44			0	11.17	0.46
	0	4.15			0	11.59			17.79	0	0.6
	0	2.29			0	0.93			0	41.16	1.68
	0	0			0	0.34			0	0	0.68
					12.28	0.35			0	40.05	0.6
					0	0			0	38.92	0.39
					0	2.02
					0	0.28
					0	0.29
					0	0.22
					0	1.48
					0	0.31
					0	0.64
Fig 6k
		Mutation ratio (%)
		0 edit	1 edits	2 edits	3 edits
	Combi	68.29	26.83	4.88	0
	Triple	74.58	47	5	0
Fig 6l
		F1-Mutation ratio (%)
	F0	0 edit	1 edits	2 edits
	# 28M	58.82	41.18	0
	# 54M	50	0	50
	# 57M	50	20	30
Fig 6m
		F2-Mutation ratio (%)
		WT	Hetero	Homo
	Gata3-ABE8e	17.67	58.8	23.5
	Kcnq4-ABE8e	17.8	41.1	41.1

## Sheet: Sup fig 1
Sup Fig 1a							Sup Fig 1b							Sup Fig 1c
	TTN-Cas9	Indel (%) (n=4)						HEK3-Cas9	Indel (%) (n=4)						HBB-Cas9	Indel (%) (n=4)
	n	Control	1 µl	5 µl	10 µl	25 µl		n	Control	1 µl	5 µl	10 µl	25 µl		n	Control	1 µl	5 µl	10 µl	25 µl
	1	0.11	88.62	96.6	97.25	96.8		1	0.01	20.42	19.57	20.92	20.59		1	0	20.56	65.55	78.86	89.88
	2	0.15	88.25	96.76	96.92	96.67		2	0	20.85	19.31	20.88	22.52		2	0.03	21.93	66.25	79.64	90.68
	3	0.04	87.24	97.05	97.07	96.42		3	0	21.76	20.1	19.47	18.51		3	0.02	25.69	71.94	82.02	92.09
	4	0.08	87.61	96.94	97.01	97.05		4	0	21.01	19.82	20.29	19.67		4	0.01	25.43	71.95	82.81	92.37
Sup Fig 1d							Sup Fig 1b							Sup Fig 1c
	TTN-ABE8e	A-to-G conversion (%) (n=4)						HEK3-ABE8e	A-to-G conversion (%) (n=4)						HBB-ABE8e	A-to-G conversion (%) (n=4)
	n	Control	1 µl	5 µl	10 µl	25 µl		n	Control	1 µl	5 µl	10 µl	25 µl		n	Control	1 µl	5 µl	10 µl	25 µl
	1	0.41	48.84	87.61	91.21	92.62		1	0.48	97.83	98.28	97.66	95.64		1	0.04	16.32	42.42	59.19	67.56
	2	0.32	49.31	87.64	91.83	92.07		2	0.35	97.49	98.21	98.24	97.94		2	0.12	16.01	41.46	57.88	67
	3	0.28	50.29	88.45	93.74	93.44		3	0.42	98.57	98.24	97.76	98.38		3	0.06	14.05	43.02	57.92	69
	4	0.18	50.96	88.34	93.4	93.32		4	0.26	98.42	98.25	98.58	98.15		4	0.07	14.39	43.15	57.22	69.55
Sup Fig 1g							Sup Fig 1h							Sup Fig 1i
	TTN-Cas9	Indel (%) (n=4)						HEK3-Cas9	Indel (%) (n=4)						HBB-Cas9	Indel (%) (n=4)
	n	Control	1 µl	5 µl	10 µl	25 µl		n	Control	1 µl	5 µl	10 µl	25 µl		n	Control	1 µl	5 µl	10 µl	25 µl
	1	2.08	55.82	83.8	86.55	83.25		1	0.09	15.4	19.17	16.08	16.96		1	0	13.62	44.66	50.76	56.22
	2	2.4	53.87	81.38	86.9	88.34		2	0.09	13.39	20.68	15.38	17.98		2	0.02	11.73	40.64	55.09	59.5
	3	0.81	57.03	85.46	88	90.02		3	0.11	11.83	19.05	20.58	17.52		3	0	5.51	49.73	60.75	63.71
	4	2.35	56.73	90.08	86.63	87.32		4	0.54	11.87	17.42	21.64	14.33		4	0	6.21	47.32	62.78	62.46
Sup Fig 1j							Sup Fig 1k							Sup Fig 1l
	TTN-ABE8e	A-to-G conversion (%) (n=4)						HEK3-ABE8e	A-to-G conversion (%) (n=4)						HBB-ABE8e	A-to-G conversion (%) (n=4)
	n	Control	1 µl	5 µl	10 µl	25 µl		n	Control	1 µl	5 µl	10 µl	25 µl		n	Control	1 µl	5 µl	10 µl	25 µl
	1	0.5	55.1	86.91	89.08	87.49		1	0.46	89.59	97.2	95.68	96.66		1	0.07	19.23	75.97	82.63	84.55
	2	0.43	55.6	86.72	88.52	87.06		2	0.38	87	96.9	96.39	95.36		2	0.04	19.63	74.07	83.14	85.04
	3	0.65	53.46	86.07	88.6	87.36		3	0.32	84.04	96.48	97	96.79		3	0.05	19.2	71.2	84.15	83.86
	4	0.54	55.1	86.89	88.11	85.6		4	0.33	87.57	96.46	98.24	95.48		4	0.05	22.15	72.42	84.46	83.23
Sup Fig 1m					Sup Fig 1k
	Gata3-ABE8e	Indel (%) (n=4)				HEK3-ABE8e	Indel (%) (n=4)
	n	Control	10 µl	25 µl		n	Control	Hcrt-Cas9	Ddc-Cas9	Gata3-Cas9
	1	0.13	94.95	95.61		1	0	4.98954	88.478	98.8868
	2	0.18	96.1	95.66		2	0	5.46276	90.6825	99.021
	3	0.2	92.21	93.21		3	0.020595	4.44143	90.4863	97.9966
	4	0.11	93.31	94.12		4	0.018536	5.14272	90.9161	99.0788

## Sheet: Sup fig 2
Sup Fig 1a
	Gata3-Cas9	Indel (%) (n=4)
		Control	RNP only	VLP 10%	VLP 20%
		0	0	4.89	94.07
		0	0.02	43.32	29.64
		0	0	0.02	39.04
		0	3.15	0.02	0.02
		0	0	61.44	0
		0	0	35.23	28.36
		0	0	53.32	99.98
		0	2.93	99.92	0
		0	2.91	81	99.66
		0	6.08	61.31	60.47
		0	0.01	87.35	72.77
		0	0.03	0	53.66
		0.02	4.72	68.29	0.04
		0	0	8.58	20.4
		0	0	26.88	0
		0	0	0
		0.02	0
		0	0.02
		0	0.04
		0	0.02
		0
		0.03
		0.02
		0
		0
		0

## Sheet: Sup fig 4
Sup Fig 4a
		Indel (%) (n=4)
		Wild type #25				Plin1 mutant pup #31				Plin1 mutant pup #53
	ON	0.02	0	0.08	0	34.89	32.02	31.25	31.36	46.06	44.41	46.19	46.65
	OT1	0	0	0	0	0	0.02	0	0.01	0	0	0	0
	OT2	0.03	0.05	0.08	0.05	0	0.04	0.02	0.04	0	0	0	0
	OT3	0.19	0.68	0.62	0.57	0.71	0.53	0.48	0.41	0.6	0.43	0.54	0.68
	OT4	0	0	0	0.02	0	0	0	0.02	0	0	0	0
	OT5	0	0	0.05	0.08	0	0	0	0	0.01	0	0.01	0
	OT6	0	0	0	0	0	0.02	0	0	0	0	0	0.01
	OT7	0	0	0	0	0	0	0	0	0	0	0.02	0
	OT8	0	0	0	0	0.02	0.01	0	0.03	0	0	0	0
	OT9	0	0	0	0	0	0	0	0	0	0	0	0
	OT10	0	0.01	0.01	0.01	0.01	0	0	0.02	0	0	0	0
Sup Fig 4b
		Indel (%) (n=4)
		Wild type #1				Tyr mutant pup #2				Tyr mutant pup #3
	ON	0.31	0.34	0.3	0.21	45.18	44.86	44.25	45.29	22.56	22.5	22.8	22.97
	OT1	0.15	0.11	0.17	0.22	0.13	0.16	0.14	0.08	0.1	0.13	0.16	0.13
	OT2	0.1	0.16	0.21	0.18	0.19	0.16	0.15	0.18	0.2	0.19	0.23	0.19
	OT3	0.16	0.11	0.12	0.11	0.09	0.15	0.1	0.13	0.11	0.09	0.07	0.13
	OT4	0.05	0	0.07	0	0.03	0.02	0.07	0.03	0.1	0.05	0.09	0.04
	OT5	0.13	0.13	0.17	0.19	0.15	0.17	0.24	0.21	0.18	0.21	0.19	0.16
	OT6	0.22	0	0	0.17	0.17	0.2	0.18	0.21	0.21	0.14	0.17	0.24
	OT7	0.13	0.08	0.06	0.03	0.08	0.03	0.03	0.09	0.05	0.05	0	0.07
	OT8	0.3	0.35	0.33	0.3	0.33	0.28	0.28	0.39	0.31	0.36	0.36	0.3
	OT9	0.19	0.15	0.1	0.21	0.22	0.12	0.17	0.22	0.16	0.22	0.15	0.21

## Sheet: Sup fig 5
Sup Fig 5a
		Fold change in gene editing efficiency
	Target	10 µl	25 µl
	ADAMTS4	1.84034	1.38065
	CCR5	1.28125	1.49227
	HEK3	1.14796	1.07944
	EMX1	2.23247	1.95953
	EIF3D	1.24306	1.23961
	RNF2	2.07903	1.81998
	MYOCD	1.43864	1.1636
Sup Fig 5b
		Fold change in gene editing efficiency
	Target	10 µl	25 µl
	Cftr	1.47059	1.25048
	Dip2a	1.13636	1.63211
	F9	1.225	2.20669
	Hpd	10.5556	6.48308
	Rpe65	1.6	2.14804
	Dnmt1	1.42	1.35337
	Kcnq4	1.63636	1.37076
	Tyr	1.33333	1.33989
	Gjb2	0.5	1.45513
Sup Fig 5c
		Cas9 (nM) (n=4)
	n	CBE (WT)	CBE (OPT)
	1	450.406	764.05
	2	407.031	943.735
	3	456.137	753.978

[truncated: 2 more sheets: Sup fig 7, Sup fig 8]
